# Supplementary material for: Discovery of an all-donor aromatic [2]catenane
Source: Chem Sci. 2020 Aug 24;11(35):9685–90. doi: 10.1039/d0sc04317f (PMC8162110; doi:10.1039/d0sc04317f)
Supplement: SC-011-D0SC04317F-s002 [file SC-011-D0SC04317F-s002.cif]

# Electronic Supplementary Material (ESI) for Chemical Science.
# This journal is © The Royal Society of Chemistry 2020

####################################################################### 
# 
# This file contains crystal structure data downloaded from the 
# Cambridge Structural Database (CSD) hosted by the Cambridge 
# Crystallographic Data Centre (CCDC).
# 
# Full information about CCDC data access policies and citation 
# guidelines are available at http://www.ccdc.cam.ac.uk/access/V1 
# 
# Audit and citation data items may have been added by the CCDC. 
# Please retain this information to preserve the provenance of 
# this file and to allow appropriate attribution of the data. 
# 
#######################################################################

data_s18gdp1
_database_code_depnum_ccdc_archive 'CCDC 2006236'
loop_
_audit_author_name
_audit_author_address
'Gabriele Kociok-Kohn'
;University of Bath
United Kingdom
;
_audit_update_record             
;
2020-05-27 deposited with the CCDC.	2020-08-24 downloaded from the CCDC.
;

_audit_creation_method           SHELXL-2018/1
_shelx_SHELXL_version_number     2018/1
_chemical_name_systematic        
"(2R,2'R)-2,2'-((3,7-dimethoxybenzo[1,2-b:4,5-b']dithiophene-2,6-dicarbonyl)bis(azanediyl))bis(3-(tritylthio)propanoic acid)"
_chemical_name_common            ?
_chemical_melting_point          ?
_chemical_formula_moiety         ?
_chemical_formula_sum            'C61.20 H52.80 F4.80 N2 O9.60 S4'
_chemical_formula_weight         1189.29

loop_
_atom_type_symbol
_atom_type_description
_atom_type_scat_dispersion_real
_atom_type_scat_dispersion_imag
_atom_type_scat_source
C C 0.0181 0.0091 'International Tables Vol C Tables 4.2.6.8 and 6.1.1.4'
H H 0.0000 0.0000 'International Tables Vol C Tables 4.2.6.8 and 6.1.1.4'
N N 0.0311 0.0180 'International Tables Vol C Tables 4.2.6.8 and 6.1.1.4'
O O 0.0492 0.0322 'International Tables Vol C Tables 4.2.6.8 and 6.1.1.4'
S S 0.3331 0.5567 'International Tables Vol C Tables 4.2.6.8 and 6.1.1.4'
F F 0.0727 0.0534 'International Tables Vol C Tables 4.2.6.8 and 6.1.1.4'

_space_group_crystal_system      orthorhombic
_space_group_IT_number           19
_space_group_name_H-M_alt        'P 21 21 21'
_space_group_name_Hall           'P 2ac 2ab'

_shelx_space_group_comment       
;
The symmetry employed for this shelxl refinement is uniquely defined
by the following loop, which should always be used as a source of
symmetry information in preference to the above space-group names.
They are only intended as comments.
;

loop_
_space_group_symop_operation_xyz
'x, y, z'
'-x+1/2, -y, z+1/2'
'-x, y+1/2, -z+1/2'
'x+1/2, -y+1/2, -z'

_cell_length_a                   12.64620(10)
_cell_length_b                   17.88170(10)
_cell_length_c                   25.2987(2)
_cell_angle_alpha                90
_cell_angle_beta                 90
_cell_angle_gamma                90
_cell_volume                     5720.94(7)
_cell_formula_units_Z            4
_cell_measurement_temperature    150(2)
_cell_measurement_reflns_used    22165
_cell_measurement_theta_min      3.0180
_cell_measurement_theta_max      72.9270

_exptl_crystal_description       block
_exptl_crystal_colour            'pale yellow'
_exptl_crystal_density_meas      ?
_exptl_crystal_density_method    ?
_exptl_crystal_density_diffrn    1.381
_exptl_crystal_F_000             2472
_exptl_transmission_factor_min   ?
_exptl_transmission_factor_max   ?
_exptl_crystal_size_max          0.180
_exptl_crystal_size_mid          0.180
_exptl_crystal_size_min          0.100
_exptl_absorpt_coefficient_mu    2.172
_shelx_estimated_absorpt_T_min   0.696
_shelx_estimated_absorpt_T_max   0.812
_exptl_absorpt_correction_T_min  0.95696
_exptl_absorpt_correction_T_max  1.00000
_exptl_absorpt_correction_type   multi-scan
_exptl_absorpt_process_details   
;
CrysAlisPro 1.171.38.46 (Rigaku Oxford Diffraction, 2015)
Empirical absorption correction using spherical harmonics,
 implemented in SCALE3 ABSPACK scaling algorithm.
;
_oxdiff_exptl_absorpt_empirical_full_min 0.871
_oxdiff_exptl_absorpt_empirical_full_max 1.206
_oxdiff_exptl_absorpt_empirical_details 
;
Empirical correction (ABSPACK) includes:
- Absorption correction using spherical harmonics
- Frame scaling
;
_diffrn_ambient_temperature      150.00(10)
_diffrn_ambient_environment      N~2~
_diffrn_source                   'micro-focus sealed X-ray tube'
_diffrn_source_type              'SuperNova (Cu) X-ray Source'
_diffrn_radiation_probe          x-ray
_diffrn_radiation_type           'Cu K\a'
_diffrn_radiation_wavelength     1.54184
_diffrn_radiation_monochromator  mirror
_diffrn_measurement_device       'four-circle diffractometer'
_diffrn_measurement_device_type  'SuperNova, Dual, Cu at zero, EosS2'
_diffrn_measurement_method       '\w scans'
_diffrn_detector                 'CCD plate'
_diffrn_detector_type            EosS2
_diffrn_detector_area_resol_mean 8.1150
_diffrn_reflns_number            46206
_diffrn_reflns_av_unetI/netI     0.0347
_diffrn_reflns_av_R_equivalents  0.0423
_diffrn_reflns_limit_h_min       -15
_diffrn_reflns_limit_h_max       15
_diffrn_reflns_limit_k_min       -19
_diffrn_reflns_limit_k_max       22
_diffrn_reflns_limit_l_min       -24
_diffrn_reflns_limit_l_max       31
_diffrn_reflns_theta_min         3.026
_diffrn_reflns_theta_max         73.054
_diffrn_reflns_theta_full        67.684
_diffrn_measured_fraction_theta_max 0.992
_diffrn_measured_fraction_theta_full 0.998
_diffrn_reflns_Laue_measured_fraction_max 0.992
_diffrn_reflns_Laue_measured_fraction_full 0.998
_diffrn_reflns_point_group_measured_fraction_max 0.989
_diffrn_reflns_point_group_measured_fraction_full 0.999
_reflns_number_total             11343
_reflns_number_gt                10789
_reflns_threshold_expression     'I > 2\s(I)'
_reflns_Friedel_coverage         0.806
_reflns_Friedel_fraction_max     0.984
_reflns_Friedel_fraction_full    1.000

_reflns_special_details          
;
 Reflections were merged by SHELXL according to the crystal
 class for the calculation of statistics and refinement.
 
 _reflns_Friedel_fraction is defined as the number of unique
 Friedel pairs measured divided by the number that would be
 possible theoretically, ignoring centric projections and
 systematic absences.
;

_computing_data_collection       'CrysAlisPro 1.171.38.46 (Rigaku OD, 2015)'
_computing_cell_refinement       'CrysAlisPro 1.171.38.46 (Rigaku OD, 2015)'
_computing_data_reduction        'CrysAlisPro 1.171.38.46 (Rigaku OD, 2015)'
_computing_structure_solution    
; 
 SHELXT
 Sheldrick, G. M. (2008). Acta Cryst. A64, 112-122.
;
_computing_structure_refinement  
;
 SHELXL-2018/1 (Sheldrick, 2018)
 Sheldrick GM (2008) Acta Crystallogr A64:112--122 and 
 C. B. H\"ubschle, G. M. Sheldrick and B. Dittrich
 ShelXle: a Qt graphical user interface for SHELXL
 J. Appl. Cryst., 44, (2011) 1281-1284.
;
_computing_molecular_graphics    
'ORTEP3 for Windows - Farrugia, L. J. J. Appl. Crystallogr. 1997, 30, 565'

_computing_publication_material  
;
 'WinGX publication routines, Farrugia, 
 L. J., J. Appl. Crystallogr., 1999, 32, 837-838
;
_refine_special_details          
;
 The main compound co-crystalises with two independent solvent molecules of 
 trifluoroethanol. They are both partially occupied to 80% occupation.
 One solvent molecule shows additional disorder in the ratio 2:1.
;
_refine_ls_structure_factor_coef Fsqd
_refine_ls_matrix_type           full
_refine_ls_weighting_scheme      calc
_refine_ls_weighting_details     
'w=1/[\s^2^(Fo^2^)+(0.0513P)^2^+2.0840P] where P=(Fo^2^+2Fc^2^)/3'
_atom_sites_solution_primary     ?
_atom_sites_solution_secondary   ?
_atom_sites_solution_hydrogens   mixed
_refine_ls_hydrogen_treatment    mixed
_refine_ls_extinction_method     none
_refine_ls_extinction_coef       .
_refine_ls_abs_structure_details 
;
 Flack x determined using 4563 quotients [(I+)-(I-)]/[(I+)+(I-)]
 (Parsons, Flack and Wagner, Acta Cryst. B69 (2013) 249-259).
;
_refine_ls_abs_structure_Flack   0.007(5)
_chemical_absolute_configuration ad
_refine_ls_number_reflns         11343
_refine_ls_number_parameters     832
_refine_ls_number_restraints     40
_refine_ls_R_factor_all          0.0404
_refine_ls_R_factor_gt           0.0378
_refine_ls_wR_factor_ref         0.0984
_refine_ls_wR_factor_gt          0.0962
_refine_ls_goodness_of_fit_ref   1.034
_refine_ls_restrained_S_all      1.036
_refine_ls_shift/su_max          0.001
_refine_ls_shift/su_mean         0.000

loop_
_atom_site_label
_atom_site_type_symbol
_atom_site_fract_x
_atom_site_fract_y
_atom_site_fract_z
_atom_site_U_iso_or_equiv
_atom_site_adp_type
_atom_site_occupancy
_atom_site_site_symmetry_order
_atom_site_calc_flag
_atom_site_refinement_flags_posn
_atom_site_refinement_flags_adp
_atom_site_refinement_flags_occupancy
_atom_site_disorder_assembly
_atom_site_disorder_group
S1 S 0.30365(6) 0.83629(4) 0.43305(3) 0.02882(16) Uani 1 1 d . . . . .
S2 S 0.31342(7) 0.54369(4) 0.30211(3) 0.02816(16) Uani 1 1 d . . . . .
S3 S 0.74329(6) 0.37739(4) 0.32481(3) 0.03127(17) Uani 1 1 d . . . . .
S4 S 0.66834(7) 0.11498(4) 0.43791(3) 0.03013(16) Uani 1 1 d . . . . .
N1 N 0.3704(2) 0.75797(15) 0.32970(11) 0.0303(6) Uani 1 1 d D . . . .
H1 H 0.435(2) 0.754(3) 0.3372(18) 0.042(12) Uiso 1 1 d D . . . .
N2 N 0.6767(2) 0.16119(14) 0.32381(10) 0.0274(5) Uani 1 1 d D . . . .
H2 H 0.611(2) 0.165(2) 0.3171(17) 0.035(10) Uiso 1 1 d D . . . .
O1 O 0.3829(2) 0.95618(13) 0.31361(10) 0.0338(5) Uani 1 1 d D . . . .
H1A H 0.435(3) 0.986(3) 0.315(2) 0.072(18) Uiso 1 1 d D . . . .
O2 O 0.5075(2) 0.86964(12) 0.32986(10) 0.0340(5) Uani 1 1 d . . . . .
O3 O 0.2248(2) 0.69622(13) 0.30131(10) 0.0356(5) Uani 1 1 d . . . . .
O4 O 0.5529(2) 0.67267(13) 0.33610(10) 0.0355(5) Uani 1 1 d . . . . .
O5 O 0.50014(19) 0.24907(12) 0.29587(9) 0.0288(5) Uani 1 1 d . . . . .
O6 O 0.8313(2) 0.22470(13) 0.32206(11) 0.0390(5) Uani 1 1 d . . . . .
O7 O 0.54566(19) 0.04894(12) 0.31820(9) 0.0315(5) Uani 1 1 d . . . . .
O8 O 0.6713(2) -0.03763(12) 0.33036(10) 0.0340(5) Uani 1 1 d D . . . .
H8 H 0.626(4) -0.071(3) 0.326(2) 0.070(17) Uiso 1 1 d D . . . .
C1 C 0.2355(3) 0.90643(16) 0.47658(12) 0.0281(6) Uani 1 1 d . . . . .
C2 C 0.1184(3) 0.88516(17) 0.48303(13) 0.0301(6) Uani 1 1 d . . . . .
C3 C 0.0479(3) 0.8941(2) 0.44084(15) 0.0382(7) Uani 1 1 d . . . . .
H3 H 0.073331 0.911937 0.407845 0.046 Uiso 1 1 calc R U . . .
C4 C -0.0588(3) 0.8772(2) 0.44646(17) 0.0435(8) Uani 1 1 d . . . . .
H4 H -0.105746 0.884432 0.417580 0.052 Uiso 1 1 calc R U . . .
C5 C -0.0969(3) 0.8500(2) 0.49374(17) 0.0430(9) Uani 1 1 d . . . . .
H5 H -0.169737 0.838203 0.497490 0.052 Uiso 1 1 calc R U . . .
C6 C -0.0284(3) 0.8399(2) 0.53559(16) 0.0411(8) Uani 1 1 d . . . . .
H6 H -0.054176 0.820738 0.568156 0.049 Uiso 1 1 calc R U . . .
C7 C 0.0783(3) 0.85779(19) 0.53034(14) 0.0344(7) Uani 1 1 d . . . . .
H7 H 0.124441 0.851143 0.559611 0.041 Uiso 1 1 calc R U . . .
C8 C 0.2962(3) 0.89961(18) 0.52912(12) 0.0305(7) Uani 1 1 d . . . . .
C9 C 0.3229(3) 0.8295(2) 0.54948(14) 0.0373(7) Uani 1 1 d . . . . .
H9 H 0.304003 0.785731 0.530421 0.045 Uiso 1 1 calc R U . . .
C10 C 0.3764(4) 0.8228(2) 0.59703(16) 0.0447(9) Uani 1 1 d . . . . .
H10 H 0.394288 0.774586 0.609980 0.054 Uiso 1 1 calc R U . . .
C11 C 0.4040(3) 0.8855(3) 0.62585(15) 0.0448(9) Uani 1 1 d . . . . .
H11 H 0.440895 0.880944 0.658410 0.054 Uiso 1 1 calc R U . . .
C12 C 0.3767(4) 0.9555(3) 0.60614(15) 0.0448(9) Uani 1 1 d . . . . .
H12 H 0.394813 0.999181 0.625472 0.054 Uiso 1 1 calc R U . . .
C13 C 0.3233(3) 0.9620(2) 0.55849(13) 0.0360(7) Uani 1 1 d . . . . .
H13 H 0.305025 1.010224 0.545757 0.043 Uiso 1 1 calc R U . . .
C14 C 0.2500(3) 0.98575(17) 0.45426(12) 0.0293(6) Uani 1 1 d . . . . .
C15 C 0.1701(3) 1.0391(2) 0.45756(15) 0.0398(8) Uani 1 1 d . . . . .
H15 H 0.101684 1.024639 0.469311 0.048 Uiso 1 1 calc R U . . .
C16 C 0.1891(4) 1.1131(2) 0.44386(17) 0.0483(10) Uani 1 1 d . . . . .
H16 H 0.133861 1.148925 0.446530 0.058 Uiso 1 1 calc R U . . .
C17 C 0.2874(3) 1.13474(19) 0.42645(16) 0.0428(9) Uani 1 1 d . . . . .
H17 H 0.300461 1.185545 0.417598 0.051 Uiso 1 1 calc R U . . .
C18 C 0.3679(3) 1.0820(2) 0.42184(14) 0.0359(7) Uani 1 1 d . . . . .
H18 H 0.435516 1.096437 0.409060 0.043 Uiso 1 1 calc R U . . .
C19 C 0.3488(3) 1.00869(18) 0.43596(13) 0.0308(6) Uani 1 1 d . . . . .
H19 H 0.404249 0.973058 0.433142 0.037 Uiso 1 1 calc R U . . .
C20 C 0.2448(3) 0.85157(17) 0.36826(12) 0.0296(6) Uani 1 1 d . . . . .
H20A H 0.181058 0.819919 0.364350 0.035 Uiso 1 1 calc R U . . .
H20B H 0.223110 0.904530 0.364773 0.035 Uiso 1 1 calc R U . . .
C21 C 0.3252(3) 0.83203(16) 0.32485(12) 0.0293(6) Uani 1 1 d . . . . .
H21 H 0.287731 0.834684 0.290075 0.035 Uiso 1 1 calc R U . . .
C22 C 0.4157(3) 0.88745(18) 0.32338(12) 0.0287(6) Uani 1 1 d . . . . .
C23 C 0.3186(3) 0.69621(16) 0.31489(11) 0.0282(6) Uani 1 1 d . . . . .
C24 C 0.3818(3) 0.62640(17) 0.31492(12) 0.0281(6) Uani 1 1 d . . . . .
C25 C 0.4869(3) 0.61582(17) 0.32207(12) 0.0283(6) Uani 1 1 d . . . . .
C26 C 0.6446(3) 0.6855(2) 0.30384(17) 0.0420(8) Uani 1 1 d . . . . .
H26A H 0.640669 0.654093 0.272134 0.063 Uiso 1 1 calc R U . . .
H26B H 0.708379 0.672804 0.323912 0.063 Uiso 1 1 calc R U . . .
H26C H 0.647213 0.738229 0.293447 0.063 Uiso 1 1 calc R U . . .
C27 C 0.5191(3) 0.53850(17) 0.31732(12) 0.0278(6) Uani 1 1 d . . . . .
C28 C 0.4307(3) 0.49250(17) 0.30593(12) 0.0278(6) Uani 1 1 d . . . . .
C29 C 0.4387(3) 0.41598(17) 0.30077(12) 0.0277(6) Uani 1 1 d . . . . .
H29 H 0.378594 0.386195 0.292764 0.033 Uiso 1 1 calc R U . . .
C30 C 0.5381(3) 0.38388(17) 0.30773(11) 0.0268(6) Uani 1 1 d . . . . .
C31 C 0.6275(3) 0.42954(17) 0.31872(12) 0.0287(6) Uani 1 1 d . . . . .
C32 C 0.6190(3) 0.50659(17) 0.32381(13) 0.0301(6) Uani 1 1 d . . . . .
H32 H 0.679098 0.536575 0.331445 0.036 Uiso 1 1 calc R U . . .
C33 C 0.5688(3) 0.30649(16) 0.30645(12) 0.0266(6) Uani 1 1 d . . . . .
C34 C 0.4192(3) 0.2377(2) 0.33499(17) 0.0447(9) Uani 1 1 d . . . . .
H34A H 0.367012 0.278113 0.332616 0.067 Uiso 1 1 calc R U . . .
H34B H 0.451153 0.237748 0.370278 0.067 Uiso 1 1 calc R U . . .
H34C H 0.384262 0.189624 0.328728 0.067 Uiso 1 1 calc R U . . .
C35 C 0.6734(3) 0.29433(16) 0.31497(11) 0.0275(6) Uani 1 1 d . . . . .
C36 C 0.7346(3) 0.22387(17) 0.31977(12) 0.0281(6) Uani 1 1 d . . . . .
C37 C 0.7236(3) 0.08882(17) 0.33481(12) 0.0281(6) Uani 1 1 d . . . . .
H37 H 0.781589 0.079322 0.308808 0.034 Uiso 1 1 calc R U . . .
C38 C 0.6371(3) 0.03141(17) 0.32666(12) 0.0283(6) Uani 1 1 d . . . . .
C39 C 0.7695(3) 0.08406(17) 0.39169(12) 0.0292(6) Uani 1 1 d . . . . .
H39A H 0.832875 0.116306 0.394713 0.035 Uiso 1 1 calc R U . . .
H39B H 0.790522 0.031952 0.399737 0.035 Uiso 1 1 calc R U . . .
C41 C 0.7087(3) 0.07515(17) 0.50287(12) 0.0290(7) Uani 1 1 d . . . . .
C42 C 0.6789(3) -0.00857(17) 0.50853(13) 0.0292(6) Uani 1 1 d . . . . .
C43 C 0.6454(3) -0.05308(19) 0.46677(13) 0.0328(7) Uani 1 1 d . . . . .
H43 H 0.643537 -0.032774 0.432084 0.039 Uiso 1 1 calc R U . . .
C44 C 0.6143(3) -0.1270(2) 0.47485(16) 0.0396(8) Uani 1 1 d . . . . .
H44 H 0.591591 -0.156470 0.445751 0.048 Uiso 1 1 calc R U . . .
C45 C 0.6165(3) -0.1577(2) 0.52518(16) 0.0389(8) Uani 1 1 d . . . . .
H45 H 0.595632 -0.208131 0.530805 0.047 Uiso 1 1 calc R U . . .
C46 C 0.6493(3) -0.1140(2) 0.56686(15) 0.0386(7) Uani 1 1 d . . . . .
H46 H 0.651928 -0.134662 0.601420 0.046 Uiso 1 1 calc R U . . .
C47 C 0.6787(3) -0.03987(19) 0.55901(13) 0.0339(7) Uani 1 1 d . . . . .
H47 H 0.698950 -0.010152 0.588446 0.041 Uiso 1 1 calc R U . . .
C48 C 0.6354(3) 0.11907(19) 0.54060(13) 0.0343(7) Uani 1 1 d . . . . .
C49 C 0.5264(3) 0.1116(2) 0.53446(15) 0.0411(8) Uani 1 1 d . . . . .
H49 H 0.499204 0.078641 0.508339 0.049 Uiso 1 1 calc R U . . .
C50 C 0.4574(4) 0.1517(3) 0.5660(2) 0.0568(12) Uani 1 1 d . . . . .
H50 H 0.383187 0.146459 0.561489 0.068 Uiso 1 1 calc R U . . .
C51 C 0.4971(5) 0.1994(3) 0.6040(2) 0.0674(16) Uani 1 1 d . . . . .
H51 H 0.450100 0.228086 0.625138 0.081 Uiso 1 1 calc R U . . .
C52 C 0.6027(5) 0.2054(3) 0.6112(2) 0.0668(15) Uani 1 1 d . . . . .
H52 H 0.629031 0.237472 0.638102 0.080 Uiso 1 1 calc R U . . .
C53 C 0.6733(4) 0.1656(2) 0.58011(15) 0.0484(10) Uani 1 1 d . . . . .
H53 H 0.747209 0.170234 0.585856 0.058 Uiso 1 1 calc R U . . .
C54 C 0.8251(3) 0.09273(17) 0.51430(12) 0.0300(6) Uani 1 1 d . . . . .
C55 C 0.8638(3) 0.1649(2) 0.50470(14) 0.0368(7) Uani 1 1 d . . . . .
H55 H 0.821404 0.199712 0.485914 0.044 Uiso 1 1 calc R U . . .
C56 C 0.9631(3) 0.1861(2) 0.52222(15) 0.0422(8) Uani 1 1 d . . . . .
H56 H 0.987862 0.235368 0.515714 0.051 Uiso 1 1 calc R U . . .
C57 C 1.0263(3) 0.1360(2) 0.54903(15) 0.0412(8) Uani 1 1 d . . . . .
H57 H 1.093297 0.151126 0.562275 0.049 Uiso 1 1 calc R U . . .
C58 C 0.9911(3) 0.0635(2) 0.55644(14) 0.0387(8) Uani 1 1 d . . . . .
H58 H 1.035641 0.028200 0.573544 0.046 Uiso 1 1 calc R U . . .
C59 C 0.8916(3) 0.04167(19) 0.53920(13) 0.0324(7) Uani 1 1 d . . . . .
H59 H 0.868801 -0.008407 0.544409 0.039 Uiso 1 1 calc R U . . .
O9 O -0.0178(8) 0.2480(7) 0.2156(7) 0.204(6) Uani 0.8 1 d . . P . .
H9A H -0.083349 0.240527 0.216629 0.306 Uiso 0.8 1 calc R U P . .
C61 C 0.0034(8) 0.3170(5) 0.2334(5) 0.097(3) Uani 0.8 1 d . . P . .
H61A H -0.034802 0.322528 0.267338 0.117 Uiso 0.8 1 calc R U P . .
H61B H -0.029877 0.352358 0.208292 0.117 Uiso 0.8 1 calc R U P . .
C62 C 0.1069(8) 0.3427(7) 0.2420(6) 0.116(4) Uani 0.8 1 d . . P . .
F1 F 0.1136(8) 0.4059(6) 0.2674(5) 0.217(6) Uani 0.8 1 d . . P . .
F2 F 0.1837(6) 0.3040(7) 0.2547(3) 0.189(5) Uani 0.8 1 d . . P . .
F3 F 0.1310(11) 0.3513(8) 0.1856(4) 0.270(8) Uani 0.8 1 d . . P . .
O10 O 0.4416(7) 0.3950(6) 0.7555(4) 0.082(2) Uani 0.5 1 d . . P A 1
H10A H 0.399336 0.359290 0.759867 0.123 Uiso 0.5 1 calc R U P A 1
C71 C 0.5279(13) 0.3709(9) 0.7226(7) 0.095(4) Uani 0.5 1 d . U P A 1
H71A H 0.499458 0.352843 0.688514 0.114 Uiso 0.5 1 calc R U P A 1
H71B H 0.564248 0.328490 0.740018 0.114 Uiso 0.5 1 calc R U P A 1
C72 C 0.6051(17) 0.4304(13) 0.7124(7) 0.088(5) Uani 0.5 1 d . . P A 1
F4 F 0.6320(7) 0.4722(6) 0.7534(4) 0.104(3) Uani 0.5 1 d . . P A 1
F5 F 0.5713(18) 0.4833(14) 0.6808(5) 0.241(14) Uani 0.5 1 d . . P A 1
F6 F 0.6917(10) 0.4056(7) 0.6915(5) 0.132(4) Uani 0.5 1 d . . P A 1
O10A O 0.6495(14) 0.3434(10) 0.7258(7) 0.096(5) Uani 0.3 1 d . . P B 2
H10B H 0.698129 0.323355 0.708250 0.144 Uiso 0.3 1 calc R U P B 2
C71A C 0.582(2) 0.3895(15) 0.6901(11) 0.085(6) Uani 0.3 1 d . U P B 2
H71C H 0.617119 0.391129 0.655117 0.102 Uiso 0.3 1 calc R U P B 2
H71D H 0.514150 0.363030 0.685445 0.102 Uiso 0.3 1 calc R U P B 2
C72A C 0.561(3) 0.4591(16) 0.7042(13) 0.081(7) Uani 0.3 1 d . U P B 2
F4A F 0.631(3) 0.486(3) 0.7183(19) 0.235(18) Uani 0.3 1 d . U P B 2
F5A F 0.5002(15) 0.4949(8) 0.6765(6) 0.095(4) Uani 0.3 1 d . U P B 2
F6A F 0.4776(15) 0.4461(10) 0.7483(6) 0.112(5) Uani 0.3 1 d . U P B 2

loop_
_atom_site_aniso_label
_atom_site_aniso_U_11
_atom_site_aniso_U_22
_atom_site_aniso_U_33
_atom_site_aniso_U_23
_atom_site_aniso_U_13
_atom_site_aniso_U_12
S1 0.0393(4) 0.0226(3) 0.0246(3) 0.0007(3) 0.0046(3) 0.0048(3)
S2 0.0376(4) 0.0204(3) 0.0265(3) 0.0002(3) -0.0015(3) -0.0022(3)
S3 0.0364(4) 0.0202(3) 0.0372(4) 0.0010(3) -0.0062(3) -0.0043(3)
S4 0.0405(4) 0.0264(3) 0.0235(3) 0.0021(3) 0.0031(3) 0.0077(3)
N1 0.0400(15) 0.0219(12) 0.0289(13) -0.0028(10) 0.0010(12) 0.0007(11)
N2 0.0346(14) 0.0210(12) 0.0265(12) 0.0033(10) -0.0004(11) -0.0024(11)
O1 0.0450(13) 0.0208(10) 0.0357(12) 0.0028(9) 0.0028(10) -0.0009(10)
O2 0.0408(13) 0.0239(11) 0.0371(12) 0.0019(9) 0.0007(10) -0.0011(9)
O3 0.0415(13) 0.0285(11) 0.0369(12) -0.0011(10) -0.0036(11) 0.0002(10)
O4 0.0430(13) 0.0228(11) 0.0406(13) -0.0045(9) -0.0042(11) -0.0094(10)
O5 0.0372(12) 0.0211(10) 0.0281(10) 0.0007(8) -0.0005(9) -0.0071(9)
O6 0.0378(13) 0.0262(11) 0.0531(14) -0.0007(10) -0.0095(12) -0.0029(9)
O7 0.0388(12) 0.0223(10) 0.0335(12) 0.0005(9) 0.0012(10) -0.0010(9)
O8 0.0446(13) 0.0197(10) 0.0375(12) -0.0013(9) -0.0009(11) 0.0013(10)
C1 0.0370(17) 0.0214(14) 0.0259(14) 0.0003(11) 0.0068(13) 0.0021(12)
C2 0.0406(17) 0.0202(13) 0.0295(15) -0.0016(12) 0.0059(13) 0.0013(13)
C3 0.0403(18) 0.0379(18) 0.0363(17) -0.0008(14) 0.0042(15) 0.0049(15)
C4 0.0376(18) 0.043(2) 0.049(2) -0.0073(17) -0.0025(16) 0.0080(16)
C5 0.0408(19) 0.0308(17) 0.057(2) -0.0107(16) 0.0112(17) -0.0051(15)
C6 0.047(2) 0.0305(17) 0.046(2) 0.0006(15) 0.0128(17) -0.0075(15)
C7 0.0425(19) 0.0261(15) 0.0345(17) 0.0013(13) 0.0079(14) -0.0022(13)
C8 0.0346(16) 0.0312(16) 0.0258(14) 0.0014(12) 0.0075(12) 0.0023(13)
C9 0.050(2) 0.0319(16) 0.0300(15) 0.0019(13) 0.0024(15) 0.0055(15)
C10 0.052(2) 0.047(2) 0.0356(19) 0.0085(16) 0.0034(17) 0.0102(18)
C11 0.044(2) 0.062(2) 0.0288(17) 0.0007(17) -0.0007(15) 0.0033(19)
C12 0.053(2) 0.048(2) 0.0339(18) -0.0074(16) 0.0041(16) -0.0040(18)
C13 0.0448(19) 0.0335(16) 0.0296(16) -0.0007(13) 0.0060(15) -0.0028(15)
C14 0.0402(17) 0.0235(14) 0.0242(14) -0.0006(11) 0.0050(13) 0.0041(14)
C15 0.0423(19) 0.0302(16) 0.0470(19) 0.0048(14) 0.0188(17) 0.0044(15)
C16 0.057(2) 0.0303(17) 0.058(2) 0.0105(16) 0.025(2) 0.0134(17)
C17 0.058(2) 0.0246(16) 0.046(2) 0.0062(14) 0.0182(18) 0.0040(15)
C18 0.0389(18) 0.0333(17) 0.0354(17) 0.0015(14) 0.0087(14) -0.0043(14)
C19 0.0358(16) 0.0279(15) 0.0286(14) 0.0004(12) 0.0048(13) 0.0029(12)
C20 0.0389(17) 0.0252(14) 0.0245(14) 0.0002(11) 0.0001(13) 0.0005(13)
C21 0.0431(17) 0.0201(13) 0.0248(14) -0.0012(11) 0.0000(14) 0.0002(13)
C22 0.0440(18) 0.0231(14) 0.0191(13) -0.0009(11) 0.0038(12) 0.0002(13)
C23 0.0419(17) 0.0221(13) 0.0207(13) 0.0006(10) 0.0007(13) -0.0024(13)
C24 0.0392(17) 0.0221(14) 0.0230(14) 0.0005(11) -0.0011(12) -0.0033(12)
C25 0.0399(16) 0.0209(14) 0.0242(13) 0.0004(12) -0.0021(13) -0.0045(13)
C26 0.044(2) 0.0332(18) 0.049(2) 0.0080(15) -0.0059(17) -0.0111(15)
C27 0.0408(17) 0.0215(14) 0.0210(13) 0.0022(11) -0.0032(12) -0.0037(12)
C28 0.0373(16) 0.0252(14) 0.0209(13) 0.0026(11) -0.0017(12) -0.0023(12)
C29 0.0385(17) 0.0234(14) 0.0212(13) 0.0022(11) -0.0029(13) -0.0059(12)
C30 0.0393(16) 0.0225(14) 0.0187(12) 0.0025(11) -0.0021(12) -0.0048(13)
C31 0.0370(17) 0.0252(15) 0.0238(14) 0.0015(12) -0.0020(12) -0.0050(12)
C32 0.0402(17) 0.0211(14) 0.0289(15) 0.0018(12) -0.0053(13) -0.0059(12)
C33 0.0410(17) 0.0197(13) 0.0191(13) 0.0013(10) 0.0007(12) -0.0063(12)
C34 0.053(2) 0.0327(18) 0.048(2) -0.0021(16) 0.0184(18) -0.0140(16)
C35 0.0385(16) 0.0210(13) 0.0231(13) 0.0018(11) -0.0010(12) -0.0041(12)
C36 0.0372(17) 0.0231(14) 0.0240(14) -0.0002(11) -0.0045(13) -0.0031(12)
C37 0.0373(17) 0.0222(14) 0.0247(14) -0.0003(11) 0.0035(12) 0.0010(12)
C38 0.0430(18) 0.0222(14) 0.0197(13) 0.0004(11) 0.0038(13) 0.0001(12)
C39 0.0367(17) 0.0254(14) 0.0255(14) 0.0014(11) 0.0027(13) 0.0029(12)
C41 0.0409(18) 0.0245(14) 0.0215(13) 0.0003(11) 0.0031(12) 0.0034(13)
C42 0.0326(15) 0.0244(14) 0.0305(15) 0.0009(12) 0.0018(13) 0.0022(12)
C43 0.0391(18) 0.0283(16) 0.0310(16) 0.0012(12) -0.0017(13) -0.0005(13)
C44 0.0425(19) 0.0308(17) 0.046(2) -0.0044(15) -0.0035(16) -0.0071(15)
C45 0.0370(18) 0.0271(16) 0.053(2) 0.0063(15) 0.0026(16) -0.0027(14)
C46 0.0419(18) 0.0336(17) 0.0402(18) 0.0115(15) 0.0068(15) 0.0024(15)
C47 0.0429(18) 0.0282(15) 0.0307(16) 0.0016(12) 0.0035(15) 0.0007(14)
C48 0.051(2) 0.0232(14) 0.0290(16) 0.0013(12) 0.0118(15) 0.0012(14)
C49 0.048(2) 0.0360(18) 0.0397(19) 0.0038(15) 0.0115(16) 0.0072(16)
C50 0.060(3) 0.046(2) 0.064(3) 0.009(2) 0.030(2) 0.011(2)
C51 0.088(4) 0.040(2) 0.075(3) -0.008(2) 0.051(3) 0.010(2)
C52 0.097(4) 0.049(3) 0.054(3) -0.023(2) 0.038(3) -0.011(3)
C53 0.068(3) 0.0386(19) 0.0386(19) -0.0117(16) 0.0196(19) -0.0079(19)
C54 0.0422(18) 0.0267(15) 0.0211(13) -0.0025(11) 0.0028(13) -0.0012(13)
C55 0.049(2) 0.0279(16) 0.0339(17) 0.0020(13) 0.0027(15) -0.0032(15)
C56 0.052(2) 0.0380(19) 0.0360(18) -0.0029(14) 0.0055(17) -0.0096(16)
C57 0.0427(19) 0.047(2) 0.0335(17) -0.0062(15) 0.0021(15) -0.0075(16)
C58 0.0425(19) 0.046(2) 0.0278(16) -0.0009(14) -0.0020(14) 0.0010(16)
C59 0.0422(18) 0.0283(15) 0.0266(15) -0.0014(12) 0.0009(13) -0.0013(14)
O9 0.115(7) 0.185(11) 0.312(17) -0.098(11) 0.004(10) -0.024(8)
C61 0.094(6) 0.082(6) 0.115(7) -0.033(5) -0.026(6) 0.009(5)
C62 0.079(6) 0.110(8) 0.158(11) 0.045(8) 0.049(7) 0.002(6)
F1 0.206(10) 0.158(8) 0.287(13) 0.052(8) -0.126(9) -0.113(7)
F2 0.097(4) 0.341(14) 0.128(6) 0.066(7) 0.040(4) 0.099(7)
F3 0.314(15) 0.341(16) 0.154(8) -0.020(9) 0.019(9) -0.235(14)
O10 0.063(5) 0.082(6) 0.102(7) -0.012(5) -0.009(5) -0.002(4)
C71 0.090(8) 0.087(8) 0.108(9) -0.034(7) -0.015(7) 0.001(7)
C72 0.100(12) 0.101(14) 0.063(8) 0.001(9) 0.015(8) -0.008(11)
F4 0.089(5) 0.144(8) 0.080(5) -0.043(5) 0.020(4) -0.069(5)
F5 0.24(2) 0.40(3) 0.083(8) 0.121(13) 0.069(11) 0.19(2)
F6 0.139(9) 0.125(8) 0.133(8) 0.009(7) 0.055(7) 0.028(7)
O10A 0.095(12) 0.092(11) 0.102(11) -0.015(9) -0.046(10) 0.023(9)
C71A 0.107(12) 0.074(10) 0.075(10) 0.004(9) 0.028(10) 0.001(10)
C72A 0.098(12) 0.054(10) 0.090(13) -0.012(9) -0.027(11) -0.016(9)
F4A 0.21(3) 0.25(3) 0.25(3) -0.01(2) 0.00(2) -0.08(2)
F5A 0.132(12) 0.080(8) 0.072(8) 0.027(6) -0.001(9) 0.009(8)
F6A 0.138(13) 0.098(10) 0.101(10) 0.028(8) 0.032(9) 0.005(10)

_geom_special_details            
;
 All esds (except the esd in the dihedral angle between two l.s. planes)
 are estimated using the full covariance matrix.  The cell esds are taken
 into account individually in the estimation of esds in distances, angles
 and torsion angles; correlations between esds in cell parameters are only
 used when they are defined by crystal symmetry.  An approximate (isotropic)
 treatment of cell esds is used for estimating esds involving l.s. planes.
;

loop_
_geom_bond_atom_site_label_1
_geom_bond_atom_site_label_2
_geom_bond_distance
_geom_bond_site_symmetry_2
_geom_bond_publ_flag
S1 C20 1.821(3) . ?
S1 C1 1.878(3) . ?
S2 C24 1.744(3) . ?
S2 C28 1.746(3) . ?
S3 C31 1.743(3) . ?
S3 C35 1.746(3) . ?
S4 C39 1.820(3) . ?
S4 C41 1.862(3) . ?
N1 C23 1.338(4) . ?
N1 C21 1.448(4) . ?
N1 H1 0.84(3) . ?
N2 C36 1.343(4) . ?
N2 C37 1.450(4) . ?
N2 H2 0.85(2) . ?
O1 C22 1.321(4) . ?
O1 H1A 0.85(3) . ?
O2 C22 1.214(4) . ?
O3 C23 1.234(4) . ?
O4 C25 1.362(4) . ?
O4 C26 1.436(5) . ?
O5 C33 1.371(4) . ?
O5 C34 1.438(4) . ?
O6 C36 1.225(4) . ?
O7 C38 1.218(4) . ?
O8 C38 1.311(4) . ?
O8 H8 0.83(3) . ?
C1 C14 1.538(4) . ?
C1 C2 1.538(5) . ?
C1 C8 1.540(5) . ?
C2 C7 1.389(5) . ?
C2 C3 1.400(5) . ?
C3 C4 1.390(6) . ?
C3 H3 0.9500 . ?
C4 C5 1.378(6) . ?
C4 H4 0.9500 . ?
C5 C6 1.379(6) . ?
C5 H5 0.9500 . ?
C6 C7 1.394(5) . ?
C6 H6 0.9500 . ?
C7 H7 0.9500 . ?
C8 C13 1.383(5) . ?
C8 C9 1.396(5) . ?
C9 C10 1.385(6) . ?
C9 H9 0.9500 . ?
C10 C11 1.383(6) . ?
C10 H10 0.9500 . ?
C11 C12 1.390(6) . ?
C11 H11 0.9500 . ?
C12 C13 1.387(5) . ?
C12 H12 0.9500 . ?
C13 H13 0.9500 . ?
C14 C15 1.392(5) . ?
C14 C19 1.395(5) . ?
C15 C16 1.390(5) . ?
C15 H15 0.9500 . ?
C16 C17 1.375(6) . ?
C16 H16 0.9500 . ?
C17 C18 1.392(5) . ?
C17 H17 0.9500 . ?
C18 C19 1.380(5) . ?
C18 H18 0.9500 . ?
C19 H19 0.9500 . ?
C20 C21 1.536(4) . ?
C20 H20A 0.9900 . ?
C20 H20B 0.9900 . ?
C21 C22 1.515(4) . ?
C21 H21 1.0000 . ?
C23 C24 1.483(4) . ?
C24 C25 1.354(5) . ?
C25 C27 1.447(4) . ?
C26 H26A 0.9800 . ?
C26 H26B 0.9800 . ?
C26 H26C 0.9800 . ?
C27 C32 1.395(5) . ?
C27 C28 1.418(5) . ?
C28 C29 1.378(4) . ?
C29 C30 1.393(5) . ?
C29 H29 0.9500 . ?
C30 C31 1.422(4) . ?
C30 C33 1.438(4) . ?
C31 C32 1.388(4) . ?
C32 H32 0.9500 . ?
C33 C35 1.358(5) . ?
C34 H34A 0.9800 . ?
C34 H34B 0.9800 . ?
C34 H34C 0.9800 . ?
C35 C36 1.484(4) . ?
C37 C38 1.514(4) . ?
C37 C39 1.554(4) . ?
C37 H37 1.0000 . ?
C39 H39A 0.9900 . ?
C39 H39B 0.9900 . ?
C41 C54 1.532(5) . ?
C41 C48 1.545(4) . ?
C41 C42 1.550(4) . ?
C42 C43 1.389(5) . ?
C42 C47 1.394(5) . ?
C43 C44 1.394(5) . ?
C43 H43 0.9500 . ?
C44 C45 1.387(6) . ?
C44 H44 0.9500 . ?
C45 C46 1.377(6) . ?
C45 H45 0.9500 . ?
C46 C47 1.390(5) . ?
C46 H46 0.9500 . ?
C47 H47 0.9500 . ?
C48 C53 1.386(5) . ?
C48 C49 1.394(6) . ?
C49 C50 1.382(6) . ?
C49 H49 0.9500 . ?
C50 C51 1.380(8) . ?
C50 H50 0.9500 . ?
C51 C52 1.352(9) . ?
C51 H51 0.9500 . ?
C52 C53 1.386(6) . ?
C52 H52 0.9500 . ?
C53 H53 0.9500 . ?
C54 C59 1.393(5) . ?
C54 C55 1.401(5) . ?
C55 C56 1.385(6) . ?
C55 H55 0.9500 . ?
C56 C57 1.378(6) . ?
C56 H56 0.9500 . ?
C57 C58 1.384(6) . ?
C57 H57 0.9500 . ?
C58 C59 1.388(5) . ?
C58 H58 0.9500 . ?
C59 H59 0.9500 . ?
O9 C61 1.340(13) . ?
O9 H9A 0.8400 . ?
C61 C62 1.404(15) . ?
C61 H61A 0.9900 . ?
C61 H61B 0.9900 . ?
C62 F2 1.235(13) . ?
C62 F1 1.303(17) . ?
C62 F3 1.467(15) . ?
O10 C71 1.437(18) . ?
O10 H10A 0.8400 . ?
C71 C72 1.47(3) . ?
C71 H71A 0.9900 . ?
C71 H71B 0.9900 . ?
C72 F6 1.29(2) . ?
C72 F5 1.31(3) . ?
C72 F4 1.32(2) . ?
O10A C71A 1.49(3) . ?
O10A H10B 0.8400 . ?
C71A C72A 1.32(4) . ?
C71A H71C 0.9900 . ?
C71A H71D 0.9900 . ?
C72A F4A 1.07(5) . ?
C72A F5A 1.22(4) . ?
C72A F6A 1.55(4) . ?

loop_
_geom_angle_atom_site_label_1
_geom_angle_atom_site_label_2
_geom_angle_atom_site_label_3
_geom_angle
_geom_angle_site_symmetry_1
_geom_angle_site_symmetry_3
_geom_angle_publ_flag
C20 S1 C1 103.89(15) . . ?
C24 S2 C28 90.74(16) . . ?
C31 S3 C35 91.00(16) . . ?
C39 S4 C41 104.96(15) . . ?
C23 N1 C21 122.5(3) . . ?
C23 N1 H1 118(3) . . ?
C21 N1 H1 118(3) . . ?
C36 N2 C37 122.5(3) . . ?
C36 N2 H2 116(3) . . ?
C37 N2 H2 121(3) . . ?
C22 O1 H1A 109(4) . . ?
C25 O4 C26 117.7(3) . . ?
C33 O5 C34 115.0(3) . . ?
C38 O8 H8 116(4) . . ?
C14 C1 C2 112.4(3) . . ?
C14 C1 C8 109.3(3) . . ?
C2 C1 C8 111.7(3) . . ?
C14 C1 S1 110.2(2) . . ?
C2 C1 S1 109.8(2) . . ?
C8 C1 S1 103.0(2) . . ?
C7 C2 C3 117.7(3) . . ?
C7 C2 C1 122.0(3) . . ?
C3 C2 C1 120.3(3) . . ?
C4 C3 C2 121.0(4) . . ?
C4 C3 H3 119.5 . . ?
C2 C3 H3 119.5 . . ?
C5 C4 C3 120.3(4) . . ?
C5 C4 H4 119.9 . . ?
C3 C4 H4 119.9 . . ?
C4 C5 C6 119.6(4) . . ?
C4 C5 H5 120.2 . . ?
C6 C5 H5 120.2 . . ?
C5 C6 C7 120.3(4) . . ?
C5 C6 H6 119.8 . . ?
C7 C6 H6 119.8 . . ?
C2 C7 C6 121.1(4) . . ?
C2 C7 H7 119.5 . . ?
C6 C7 H7 119.5 . . ?
C13 C8 C9 117.7(3) . . ?
C13 C8 C1 121.6(3) . . ?
C9 C8 C1 120.6(3) . . ?
C10 C9 C8 121.0(4) . . ?
C10 C9 H9 119.5 . . ?
C8 C9 H9 119.5 . . ?
C11 C10 C9 120.7(4) . . ?
C11 C10 H10 119.6 . . ?
C9 C10 H10 119.6 . . ?
C10 C11 C12 118.5(4) . . ?
C10 C11 H11 120.7 . . ?
C12 C11 H11 120.7 . . ?
C13 C12 C11 120.5(4) . . ?
C13 C12 H12 119.7 . . ?
C11 C12 H12 119.7 . . ?
C8 C13 C12 121.4(3) . . ?
C8 C13 H13 119.3 . . ?
C12 C13 H13 119.3 . . ?
C15 C14 C19 118.0(3) . . ?
C15 C14 C1 121.6(3) . . ?
C19 C14 C1 120.0(3) . . ?
C16 C15 C14 120.8(4) . . ?
C16 C15 H15 119.6 . . ?
C14 C15 H15 119.6 . . ?
C17 C16 C15 120.3(4) . . ?
C17 C16 H16 119.9 . . ?
C15 C16 H16 119.9 . . ?
C16 C17 C18 119.8(3) . . ?
C16 C17 H17 120.1 . . ?
C18 C17 H17 120.1 . . ?
C19 C18 C17 119.6(3) . . ?
C19 C18 H18 120.2 . . ?
C17 C18 H18 120.2 . . ?
C18 C19 C14 121.5(3) . . ?
C18 C19 H19 119.3 . . ?
C14 C19 H19 119.3 . . ?
C21 C20 S1 109.8(2) . . ?
C21 C20 H20A 109.7 . . ?
S1 C20 H20A 109.7 . . ?
C21 C20 H20B 109.7 . . ?
S1 C20 H20B 109.7 . . ?
H20A C20 H20B 108.2 . . ?
N1 C21 C22 107.5(3) . . ?
N1 C21 C20 114.1(3) . . ?
C22 C21 C20 111.6(2) . . ?
N1 C21 H21 107.8 . . ?
C22 C21 H21 107.8 . . ?
C20 C21 H21 107.8 . . ?
O2 C22 O1 124.7(3) . . ?
O2 C22 C21 123.2(3) . . ?
O1 C22 C21 112.1(3) . . ?
O3 C23 N1 123.3(3) . . ?
O3 C23 C24 121.2(3) . . ?
N1 C23 C24 115.5(3) . . ?
C25 C24 C23 130.3(3) . . ?
C25 C24 S2 113.1(2) . . ?
C23 C24 S2 116.5(2) . . ?
C24 C25 O4 122.1(3) . . ?
C24 C25 C27 113.5(3) . . ?
O4 C25 C27 124.2(3) . . ?
O4 C26 H26A 109.5 . . ?
O4 C26 H26B 109.5 . . ?
H26A C26 H26B 109.5 . . ?
O4 C26 H26C 109.5 . . ?
H26A C26 H26C 109.5 . . ?
H26B C26 H26C 109.5 . . ?
C32 C27 C28 120.0(3) . . ?
C32 C27 C25 129.5(3) . . ?
C28 C27 C25 110.4(3) . . ?
C29 C28 C27 122.5(3) . . ?
C29 C28 S2 125.3(3) . . ?
C27 C28 S2 112.2(2) . . ?
C28 C29 C30 117.6(3) . . ?
C28 C29 H29 121.2 . . ?
C30 C29 H29 121.2 . . ?
C29 C30 C31 120.4(3) . . ?
C29 C30 C33 129.6(3) . . ?
C31 C30 C33 110.0(3) . . ?
C32 C31 C30 121.8(3) . . ?
C32 C31 S3 126.0(3) . . ?
C30 C31 S3 112.2(2) . . ?
C31 C32 C27 117.7(3) . . ?
C31 C32 H32 121.1 . . ?
C27 C32 H32 121.1 . . ?
C35 C33 O5 121.9(3) . . ?
C35 C33 C30 114.5(3) . . ?
O5 C33 C30 123.6(3) . . ?
O5 C34 H34A 109.5 . . ?
O5 C34 H34B 109.5 . . ?
H34A C34 H34B 109.5 . . ?
O5 C34 H34C 109.5 . . ?
H34A C34 H34C 109.5 . . ?
H34B C34 H34C 109.5 . . ?
C33 C35 C36 131.1(3) . . ?
C33 C35 S3 112.3(2) . . ?
C36 C35 S3 116.5(2) . . ?
O6 C36 N2 123.4(3) . . ?
O6 C36 C35 121.0(3) . . ?
N2 C36 C35 115.5(3) . . ?
N2 C37 C38 106.5(3) . . ?
N2 C37 C39 112.3(2) . . ?
C38 C37 C39 111.0(3) . . ?
N2 C37 H37 109.0 . . ?
C38 C37 H37 109.0 . . ?
C39 C37 H37 109.0 . . ?
O7 C38 O8 124.6(3) . . ?
O7 C38 C37 122.4(3) . . ?
O8 C38 C37 113.0(3) . . ?
C37 C39 S4 108.4(2) . . ?
C37 C39 H39A 110.0 . . ?
S4 C39 H39A 110.0 . . ?
C37 C39 H39B 110.0 . . ?
S4 C39 H39B 110.0 . . ?
H39A C39 H39B 108.4 . . ?
C54 C41 C48 110.8(3) . . ?
C54 C41 C42 114.4(3) . . ?
C48 C41 C42 106.8(3) . . ?
C54 C41 S4 110.6(2) . . ?
C48 C41 S4 100.7(2) . . ?
C42 C41 S4 112.6(2) . . ?
C43 C42 C47 117.8(3) . . ?
C43 C42 C41 123.9(3) . . ?
C47 C42 C41 118.2(3) . . ?
C42 C43 C44 121.2(3) . . ?
C42 C43 H43 119.4 . . ?
C44 C43 H43 119.4 . . ?
C45 C44 C43 120.3(3) . . ?
C45 C44 H44 119.8 . . ?
C43 C44 H44 119.8 . . ?
C46 C45 C44 118.9(3) . . ?
C46 C45 H45 120.5 . . ?
C44 C45 H45 120.5 . . ?
C45 C46 C47 120.8(3) . . ?
C45 C46 H46 119.6 . . ?
C47 C46 H46 119.6 . . ?
C46 C47 C42 120.9(3) . . ?
C46 C47 H47 119.5 . . ?
C42 C47 H47 119.5 . . ?
C53 C48 C49 118.6(4) . . ?
C53 C48 C41 122.9(4) . . ?
C49 C48 C41 118.4(3) . . ?
C50 C49 C48 120.7(4) . . ?
C50 C49 H49 119.7 . . ?
C48 C49 H49 119.7 . . ?
C51 C50 C49 119.5(5) . . ?
C51 C50 H50 120.2 . . ?
C49 C50 H50 120.2 . . ?
C52 C51 C50 120.2(4) . . ?
C52 C51 H51 119.9 . . ?
C50 C51 H51 119.9 . . ?
C51 C52 C53 121.2(5) . . ?
C51 C52 H52 119.4 . . ?
C53 C52 H52 119.4 . . ?
C52 C53 C48 119.7(5) . . ?
C52 C53 H53 120.2 . . ?
C48 C53 H53 120.2 . . ?
C59 C54 C55 118.1(3) . . ?
C59 C54 C41 122.1(3) . . ?
C55 C54 C41 119.5(3) . . ?
C56 C55 C54 120.9(4) . . ?
C56 C55 H55 119.5 . . ?
C54 C55 H55 119.5 . . ?
C57 C56 C55 120.4(4) . . ?
C57 C56 H56 119.8 . . ?
C55 C56 H56 119.8 . . ?
C56 C57 C58 119.2(4) . . ?
C56 C57 H57 120.4 . . ?
C58 C57 H57 120.4 . . ?
C57 C58 C59 120.8(4) . . ?
C57 C58 H58 119.6 . . ?
C59 C58 H58 119.6 . . ?
C58 C59 C54 120.4(3) . . ?
C58 C59 H59 119.8 . . ?
C54 C59 H59 119.8 . . ?
C61 O9 H9A 109.5 . . ?
O9 C61 C62 122.6(10) . . ?
O9 C61 H61A 106.7 . . ?
C62 C61 H61A 106.7 . . ?
O9 C61 H61B 106.7 . . ?
C62 C61 H61B 106.7 . . ?
H61A C61 H61B 106.6 . . ?
F2 C62 F1 107.9(14) . . ?
F2 C62 C61 126.2(12) . . ?
F1 C62 C61 114.9(10) . . ?
F2 C62 F3 98.5(11) . . ?
F1 C62 F3 111.9(10) . . ?
C61 C62 F3 94.4(12) . . ?
C71 O10 H10A 109.5 . . ?
O10 C71 C72 113.0(14) . . ?
O10 C71 H71A 109.0 . . ?
C72 C71 H71A 109.0 . . ?
O10 C71 H71B 109.0 . . ?
C72 C71 H71B 109.0 . . ?
H71A C71 H71B 107.8 . . ?
F6 C72 F5 105.9(14) . . ?
F6 C72 F4 107.3(18) . . ?
F5 C72 F4 99(2) . . ?
F6 C72 C71 113(2) . . ?
F5 C72 C71 114(2) . . ?
F4 C72 C71 116.3(13) . . ?
C71A O10A H10B 109.5 . . ?
C72A C71A O10A 118(3) . . ?
C72A C71A H71C 107.7 . . ?
O10A C71A H71C 107.7 . . ?
C72A C71A H71D 107.7 . . ?
O10A C71A H71D 107.7 . . ?
H71C C71A H71D 107.1 . . ?
F4A C72A F5A 118(4) . . ?
F4A C72A C71A 110(5) . . ?
F5A C72A C71A 118(3) . . ?
F4A C72A F6A 113(4) . . ?
F5A C72A F6A 94(2) . . ?
C71A C72A F6A 101(2) . . ?

loop_
_geom_torsion_atom_site_label_1
_geom_torsion_atom_site_label_2
_geom_torsion_atom_site_label_3
_geom_torsion_atom_site_label_4
_geom_torsion
_geom_torsion_site_symmetry_1
_geom_torsion_site_symmetry_2
_geom_torsion_site_symmetry_3
_geom_torsion_site_symmetry_4
_geom_torsion_publ_flag
C20 S1 C1 C14 -56.4(3) . . . . ?
C20 S1 C1 C2 68.0(2) . . . . ?
C20 S1 C1 C8 -173.0(2) . . . . ?
C14 C1 C2 C7 -128.0(3) . . . . ?
C8 C1 C2 C7 -4.7(4) . . . . ?
S1 C1 C2 C7 108.9(3) . . . . ?
C14 C1 C2 C3 51.0(4) . . . . ?
C8 C1 C2 C3 174.3(3) . . . . ?
S1 C1 C2 C3 -72.1(3) . . . . ?
C7 C2 C3 C4 1.0(5) . . . . ?
C1 C2 C3 C4 -178.1(3) . . . . ?
C2 C3 C4 C5 -1.1(6) . . . . ?
C3 C4 C5 C6 0.3(6) . . . . ?
C4 C5 C6 C7 0.6(6) . . . . ?
C3 C2 C7 C6 -0.1(5) . . . . ?
C1 C2 C7 C6 179.0(3) . . . . ?
C5 C6 C7 C2 -0.7(5) . . . . ?
C14 C1 C8 C13 21.3(4) . . . . ?
C2 C1 C8 C13 -103.7(4) . . . . ?
S1 C1 C8 C13 138.5(3) . . . . ?
C14 C1 C8 C9 -160.7(3) . . . . ?
C2 C1 C8 C9 74.3(4) . . . . ?
S1 C1 C8 C9 -43.5(4) . . . . ?
C13 C8 C9 C10 -1.1(6) . . . . ?
C1 C8 C9 C10 -179.2(3) . . . . ?
C8 C9 C10 C11 0.6(6) . . . . ?
C9 C10 C11 C12 0.2(6) . . . . ?
C10 C11 C12 C13 -0.3(6) . . . . ?
C9 C8 C13 C12 1.0(5) . . . . ?
C1 C8 C13 C12 179.1(3) . . . . ?
C11 C12 C13 C8 -0.3(6) . . . . ?
C2 C1 C14 C15 20.8(4) . . . . ?
C8 C1 C14 C15 -103.8(4) . . . . ?
S1 C1 C14 C15 143.7(3) . . . . ?
C2 C1 C14 C19 -167.1(3) . . . . ?
C8 C1 C14 C19 68.3(4) . . . . ?
S1 C1 C14 C19 -44.2(4) . . . . ?
C19 C14 C15 C16 -1.1(6) . . . . ?
C1 C14 C15 C16 171.1(4) . . . . ?
C14 C15 C16 C17 0.4(7) . . . . ?
C15 C16 C17 C18 0.9(7) . . . . ?
C16 C17 C18 C19 -1.5(6) . . . . ?
C17 C18 C19 C14 0.8(6) . . . . ?
C15 C14 C19 C18 0.5(5) . . . . ?
C1 C14 C19 C18 -171.8(3) . . . . ?
C1 S1 C20 C21 150.3(2) . . . . ?
C23 N1 C21 C22 -157.3(3) . . . . ?
C23 N1 C21 C20 78.3(4) . . . . ?
S1 C20 C21 N1 53.2(3) . . . . ?
S1 C20 C21 C22 -69.0(3) . . . . ?
N1 C21 C22 O2 -5.6(4) . . . . ?
C20 C21 C22 O2 120.4(3) . . . . ?
N1 C21 C22 O1 173.6(3) . . . . ?
C20 C21 C22 O1 -60.5(3) . . . . ?
C21 N1 C23 O3 -8.0(5) . . . . ?
C21 N1 C23 C24 171.1(3) . . . . ?
O3 C23 C24 C25 171.1(3) . . . . ?
N1 C23 C24 C25 -8.0(5) . . . . ?
O3 C23 C24 S2 -7.0(4) . . . . ?
N1 C23 C24 S2 173.9(2) . . . . ?
C28 S2 C24 C25 -0.5(3) . . . . ?
C28 S2 C24 C23 177.9(2) . . . . ?
C23 C24 C25 O4 6.5(5) . . . . ?
S2 C24 C25 O4 -175.4(2) . . . . ?
C23 C24 C25 C27 -177.9(3) . . . . ?
S2 C24 C25 C27 0.2(4) . . . . ?
C26 O4 C25 C24 -126.5(3) . . . . ?
C26 O4 C25 C27 58.3(4) . . . . ?
C24 C25 C27 C32 -177.7(3) . . . . ?
O4 C25 C27 C32 -2.2(5) . . . . ?
C24 C25 C27 C28 0.2(4) . . . . ?
O4 C25 C27 C28 175.7(3) . . . . ?
C32 C27 C28 C29 -0.1(5) . . . . ?
C25 C27 C28 C29 -178.2(3) . . . . ?
C32 C27 C28 S2 177.6(2) . . . . ?
C25 C27 C28 S2 -0.6(3) . . . . ?
C24 S2 C28 C29 178.2(3) . . . . ?
C24 S2 C28 C27 0.6(2) . . . . ?
C27 C28 C29 C30 0.7(5) . . . . ?
S2 C28 C29 C30 -176.7(2) . . . . ?
C28 C29 C30 C31 -1.2(4) . . . . ?
C28 C29 C30 C33 177.7(3) . . . . ?
C29 C30 C31 C32 1.1(5) . . . . ?
C33 C30 C31 C32 -177.9(3) . . . . ?
C29 C30 C31 S3 -179.1(2) . . . . ?
C33 C30 C31 S3 1.9(3) . . . . ?
C35 S3 C31 C32 178.0(3) . . . . ?
C35 S3 C31 C30 -1.8(2) . . . . ?
C30 C31 C32 C27 -0.5(5) . . . . ?
S3 C31 C32 C27 179.7(2) . . . . ?
C28 C27 C32 C31 0.0(5) . . . . ?
C25 C27 C32 C31 177.8(3) . . . . ?
C34 O5 C33 C35 116.1(4) . . . . ?
C34 O5 C33 C30 -66.1(4) . . . . ?
C29 C30 C33 C35 -179.9(3) . . . . ?
C31 C30 C33 C35 -0.9(4) . . . . ?
C29 C30 C33 O5 2.2(5) . . . . ?
C31 C30 C33 O5 -178.9(3) . . . . ?
O5 C33 C35 C36 -5.9(5) . . . . ?
C30 C33 C35 C36 176.1(3) . . . . ?
O5 C33 C35 S3 177.5(2) . . . . ?
C30 C33 C35 S3 -0.5(3) . . . . ?
C31 S3 C35 C33 1.3(2) . . . . ?
C31 S3 C35 C36 -175.8(2) . . . . ?
C37 N2 C36 O6 4.2(5) . . . . ?
C37 N2 C36 C35 -172.8(3) . . . . ?
C33 C35 C36 O6 172.3(3) . . . . ?
S3 C35 C36 O6 -11.2(4) . . . . ?
C33 C35 C36 N2 -10.6(5) . . . . ?
S3 C35 C36 N2 165.8(2) . . . . ?
C36 N2 C37 C38 -170.2(3) . . . . ?
C36 N2 C37 C39 68.1(4) . . . . ?
N2 C37 C38 O7 -7.0(4) . . . . ?
C39 C37 C38 O7 115.6(3) . . . . ?
N2 C37 C38 O8 173.8(3) . . . . ?
C39 C37 C38 O8 -63.6(3) . . . . ?
N2 C37 C39 S4 50.8(3) . . . . ?
C38 C37 C39 S4 -68.3(3) . . . . ?
C41 S4 C39 C37 159.5(2) . . . . ?
C39 S4 C41 C54 49.9(2) . . . . ?
C39 S4 C41 C48 167.1(2) . . . . ?
C39 S4 C41 C42 -79.5(3) . . . . ?
C54 C41 C42 C43 -115.4(4) . . . . ?
C48 C41 C42 C43 121.6(4) . . . . ?
S4 C41 C42 C43 12.0(4) . . . . ?
C54 C41 C42 C47 69.2(4) . . . . ?
C48 C41 C42 C47 -53.7(4) . . . . ?
S4 C41 C42 C47 -163.4(3) . . . . ?
C47 C42 C43 C44 -1.2(5) . . . . ?
C41 C42 C43 C44 -176.5(3) . . . . ?
C42 C43 C44 C45 0.0(6) . . . . ?
C43 C44 C45 C46 0.2(6) . . . . ?
C44 C45 C46 C47 0.8(6) . . . . ?
C45 C46 C47 C42 -2.0(6) . . . . ?
C43 C42 C47 C46 2.2(5) . . . . ?
C41 C42 C47 C46 177.8(3) . . . . ?
C54 C41 C48 C53 -2.0(5) . . . . ?
C42 C41 C48 C53 123.2(4) . . . . ?
S4 C41 C48 C53 -119.0(3) . . . . ?
C54 C41 C48 C49 177.8(3) . . . . ?
C42 C41 C48 C49 -56.9(4) . . . . ?
S4 C41 C48 C49 60.8(3) . . . . ?
C53 C48 C49 C50 2.1(6) . . . . ?
C41 C48 C49 C50 -177.7(3) . . . . ?
C48 C49 C50 C51 -0.2(7) . . . . ?
C49 C50 C51 C52 -1.7(8) . . . . ?
C50 C51 C52 C53 1.6(8) . . . . ?
C51 C52 C53 C48 0.4(8) . . . . ?
C49 C48 C53 C52 -2.2(6) . . . . ?
C41 C48 C53 C52 177.6(4) . . . . ?
C48 C41 C54 C59 106.7(3) . . . . ?
C42 C41 C54 C59 -14.0(4) . . . . ?
S4 C41 C54 C59 -142.5(3) . . . . ?
C48 C41 C54 C55 -66.4(4) . . . . ?
C42 C41 C54 C55 172.8(3) . . . . ?
S4 C41 C54 C55 44.4(4) . . . . ?
C59 C54 C55 C56 -3.7(5) . . . . ?
C41 C54 C55 C56 169.7(3) . . . . ?
C54 C55 C56 C57 0.7(6) . . . . ?
C55 C56 C57 C58 2.5(6) . . . . ?
C56 C57 C58 C59 -2.7(6) . . . . ?
C57 C58 C59 C54 -0.4(5) . . . . ?
C55 C54 C59 C58 3.5(5) . . . . ?
C41 C54 C59 C58 -169.7(3) . . . . ?
O9 C61 C62 F2 -30(2) . . . . ?
O9 C61 C62 F1 -169.3(15) . . . . ?
O9 C61 C62 F3 74.1(17) . . . . ?
O10 C71 C72 F6 168.0(15) . . . . ?
O10 C71 C72 F5 -71(2) . . . . ?
O10 C71 C72 F4 43(2) . . . . ?
O10A C71A C72A F4A 44(5) . . . . ?
O10A C71A C72A F5A -175(3) . . . . ?
O10A C71A C72A F6A -75(3) . . . . ?

loop_
_geom_hbond_atom_site_label_D
_geom_hbond_atom_site_label_H
_geom_hbond_atom_site_label_A
_geom_hbond_distance_DH
_geom_hbond_distance_HA
_geom_hbond_distance_DA
_geom_hbond_angle_DHA
_geom_hbond_site_symmetry_A
_geom_hbond_publ_flag
N1 H1 O4 0.84(3) 2.09(4) 2.771(4) 138(4) . yes
N2 H2 O5 0.85(2) 2.12(3) 2.821(4) 139(4) . yes
O1 H1A O7 0.85(3) 1.79(3) 2.647(3) 179(6) 1_565 yes
O8 H8 O2 0.83(3) 1.84(3) 2.653(3) 166(6) 1_545 yes
O9 H9A O3 0.84 2.01 2.810(10) 159.1 3_545 yes
O10^a H10A^a O3 0.84 2.13 2.905(11) 152.6 2_565 yes
O10^a H10A^a O9 0.84 2.27 2.709(19) 112.6 4_556 yes

_refine_diff_density_max         0.486
_refine_diff_density_min         -0.345
_refine_diff_density_rms         0.046

_shelx_res_file                  
;
TITL shelxt_a.res in P2(1)2(1)2(1)
    s18gdp1.res
    created by SHELXL-2018/1 at 12:27:03 on 09-Feb-2018
CELL  1.54184  12.6462  17.8817  25.2987   90.000   90.000   90.000
ZERR  4   0.0001   0.0001   0.0002    0.000    0.000    0.000
LATT  -1
SYMM  1/2 - X, - Y, 1/2 + Z
SYMM  - X, 1/2 + Y, 1/2 - Z
SYMM  1/2 + X, 1/2 - Y, - Z
SFAC  C    H    N    O    S    F
UNIT 244.8 211.2 8 38.4 16 19.2
OMIT    0   0   2
OMIT     0   1   2
OMIT     1   2   4
OMIT     0   1   3
OMIT     1   1   0
OMIT     0   2   0
OMIT     0   1   5
OMIT     1   0   3
OMIT     0   2   5
OMIT     2   0   8
OMIT     0   3   4
FMAP   2
PLAN  10
SIZE     0.100   0.180   0.180
ACTA
BOND   $H
CONF
HTAB N1 O4
HTAB N2 O5
EQIV $1 x, y+1, z
HTAB O1 O7_$1
EQIV $2 x, y-1, z
HTAB O8 O2_$2
EQIV $3 x+1/2, -y+1/2, -z+1
EQIV $4 -x, y-1/2, -z+1/2
HTAB O9 O3_$4
EQIV $5 -x+1/2, -y+1, z+1/2
HTAB O10 O3_$5
HTAB O10 O9_$3
LIST   4
DFIX O1 H1A N1 H1 N2 H2 O8 H8 0.84 0.02
ISOR C71 C71A C72A F4A F5A F6A  0.01
L.S.  10
TEMP  -123.00
WGHT    0.051300    2.084000
FVAR       1.53914
S1    5    0.303650    0.836292    0.433054    11.00000    0.03927    0.02257 =
         0.02462    0.00069    0.00457    0.00477
S2    5    0.313420    0.543688    0.302108    11.00000    0.03763    0.02039 =
         0.02647    0.00017   -0.00154   -0.00220
S3    5    0.743291    0.377388    0.324807    11.00000    0.03644    0.02019 =
         0.03718    0.00105   -0.00623   -0.00429
S4    5    0.668342    0.114979    0.437907    11.00000    0.04046    0.02639 =
         0.02355    0.00213    0.00311    0.00766
N1    3    0.370432    0.757968    0.329700    11.00000    0.04003    0.02186 =
         0.02888   -0.00281    0.00099    0.00070
H1    2    0.434624    0.754178    0.337200    11.00000    0.04174
N2    3    0.676724    0.161187    0.323810    11.00000    0.03461    0.02095 =
         0.02650    0.00332   -0.00041   -0.00244
H2    2    0.611006    0.165483    0.317114    11.00000    0.03465
O1    4    0.382859    0.956177    0.313607    11.00000    0.04496    0.02081 =
         0.03567    0.00279    0.00281   -0.00088
H1A   2    0.435471    0.986112    0.314541    11.00000    0.07169
O2    4    0.507463    0.869641    0.329859    11.00000    0.04080    0.02395 =
         0.03712    0.00190    0.00066   -0.00111
O3    4    0.224836    0.696220    0.301315    11.00000    0.04154    0.02854 =
         0.03685   -0.00107   -0.00358    0.00016
O4    4    0.552902    0.672674    0.336099    11.00000    0.04305    0.02276 =
         0.04056   -0.00455   -0.00419   -0.00941
O5    4    0.500138    0.249068    0.295870    11.00000    0.03720    0.02110 =
         0.02814    0.00070   -0.00050   -0.00715
O6    4    0.831347    0.224698    0.322063    11.00000    0.03784    0.02620 =
         0.05307   -0.00073   -0.00948   -0.00294
O7    4    0.545662    0.048944    0.318201    11.00000    0.03882    0.02232 =
         0.03345    0.00048    0.00117   -0.00102
O8    4    0.671256   -0.037635    0.330364    11.00000    0.04462    0.01972 =
         0.03755   -0.00134   -0.00088    0.00127
H8    2    0.625523   -0.070752    0.326171    11.00000    0.06974
C1    1    0.235505    0.906429    0.476580    11.00000    0.03699    0.02137 =
         0.02591    0.00026    0.00683    0.00215
C2    1    0.118401    0.885155    0.483031    11.00000    0.04065    0.02021 =
         0.02945   -0.00161    0.00590    0.00132
C3    1    0.047862    0.894067    0.440837    11.00000    0.04030    0.03792 =
         0.03632   -0.00082    0.00423    0.00486
AFIX  43
H3    2    0.073331    0.911937    0.407845    11.00000   -1.20000
AFIX   0
C4    1   -0.058836    0.877181    0.446459    11.00000    0.03758    0.04341 =
         0.04937   -0.00730   -0.00253    0.00802
AFIX  43
H4    2   -0.105746    0.884432    0.417580    11.00000   -1.20000
AFIX   0
C5    1   -0.096865    0.849968    0.493743    11.00000    0.04079    0.03081 =
         0.05728   -0.01066    0.01124   -0.00505
AFIX  43
H5    2   -0.169737    0.838203    0.497490    11.00000   -1.20000
AFIX   0
C6    1   -0.028422    0.839927    0.535592    11.00000    0.04722    0.03050 =
         0.04561    0.00062    0.01282   -0.00749
AFIX  43
H6    2   -0.054176    0.820738    0.568156    11.00000   -1.20000
AFIX   0
C7    1    0.078323    0.857791    0.530344    11.00000    0.04254    0.02611 =
         0.03453    0.00134    0.00788   -0.00221
AFIX  43
H7    2    0.124441    0.851143    0.559611    11.00000   -1.20000
AFIX   0
C8    1    0.296212    0.899610    0.529124    11.00000    0.03463    0.03120 =
         0.02577    0.00138    0.00746    0.00230
C9    1    0.322866    0.829521    0.549479    11.00000    0.04991    0.03195 =
         0.03000    0.00187    0.00238    0.00546
AFIX  43
H9    2    0.304003    0.785731    0.530421    11.00000   -1.20000
AFIX   0
C10   1    0.376387    0.822820    0.597030    11.00000    0.05183    0.04675 =
         0.03565    0.00850    0.00337    0.01020
AFIX  43
H10   2    0.394288    0.774586    0.609980    11.00000   -1.20000
AFIX   0
C11   1    0.404042    0.885547    0.625850    11.00000    0.04378    0.06181 =
         0.02883    0.00073   -0.00074    0.00333
AFIX  43
H11   2    0.440895    0.880944    0.658410    11.00000   -1.20000
AFIX   0
C12   1    0.376742    0.955465    0.606140    11.00000    0.05259    0.04805 =
         0.03387   -0.00738    0.00411   -0.00405
AFIX  43
H12   2    0.394813    0.999181    0.625472    11.00000   -1.20000
AFIX   0
C13   1    0.323348    0.961954    0.558492    11.00000    0.04479    0.03348 =
         0.02964   -0.00071    0.00597   -0.00276
AFIX  43
H13   2    0.305025    1.010224    0.545757    11.00000   -1.20000
AFIX   0
C14   1    0.249982    0.985750    0.454260    11.00000    0.04021    0.02350 =
         0.02420   -0.00057    0.00501    0.00412
C15   1    0.170058    1.039051    0.457556    11.00000    0.04232    0.03019 =
         0.04697    0.00482    0.01878    0.00444
AFIX  43
H15   2    0.101684    1.024639    0.469311    11.00000   -1.20000
AFIX   0
C16   1    0.189068    1.113095    0.443859    11.00000    0.05696    0.03027 =
         0.05757    0.01053    0.02451    0.01340
AFIX  43
H16   2    0.133861    1.148925    0.446530    11.00000   -1.20000
AFIX   0
C17   1    0.287449    1.134743    0.426452    11.00000    0.05778    0.02460 =
         0.04596    0.00622    0.01816    0.00405
AFIX  43
H17   2    0.300461    1.185545    0.417598    11.00000   -1.20000
AFIX   0
C18   1    0.367883    1.082031    0.421844    11.00000    0.03892    0.03325 =
         0.03541    0.00153    0.00865   -0.00427
AFIX  43
H18   2    0.435516    1.096437    0.409060    11.00000   -1.20000
AFIX   0
C19   1    0.348817    1.008691    0.435958    11.00000    0.03576    0.02793 =
         0.02861    0.00043    0.00478    0.00292
AFIX  43
H19   2    0.404249    0.973058    0.433142    11.00000   -1.20000
AFIX   0
C20   1    0.244813    0.851566    0.368263    11.00000    0.03889    0.02525 =
         0.02452    0.00020    0.00012    0.00054
AFIX  23
H20A  2    0.181058    0.819919    0.364350    11.00000   -1.20000
H20B  2    0.223110    0.904530    0.364773    11.00000   -1.20000
AFIX   0
C21   1    0.325152    0.832030    0.324846    11.00000    0.04314    0.02009 =
         0.02482   -0.00118    0.00003    0.00024
AFIX  13
H21   2    0.287731    0.834684    0.290075    11.00000   -1.20000
AFIX   0
C22   1    0.415708    0.887453    0.323378    11.00000    0.04402    0.02314 =
         0.01907   -0.00094    0.00383    0.00020
C23   1    0.318570    0.696211    0.314886    11.00000    0.04187    0.02210 =
         0.02074    0.00061    0.00066   -0.00242
C24   1    0.381817    0.626398    0.314919    11.00000    0.03920    0.02207 =
         0.02301    0.00048   -0.00113   -0.00329
C25   1    0.486904    0.615823    0.322071    11.00000    0.03990    0.02092 =
         0.02417    0.00041   -0.00208   -0.00454
C26   1    0.644569    0.685466    0.303836    11.00000    0.04415    0.03317 =
         0.04868    0.00798   -0.00591   -0.01109
AFIX 137
H26A  2    0.640669    0.654093    0.272134    11.00000   -1.50000
H26B  2    0.708379    0.672804    0.323912    11.00000   -1.50000
H26C  2    0.647213    0.738229    0.293447    11.00000   -1.50000
AFIX   0
C27   1    0.519149    0.538496    0.317322    11.00000    0.04084    0.02146 =
         0.02102    0.00223   -0.00322   -0.00366
C28   1    0.430701    0.492504    0.305931    11.00000    0.03728    0.02520 =
         0.02090    0.00264   -0.00170   -0.00234
C29   1    0.438705    0.415976    0.300773    11.00000    0.03849    0.02345 =
         0.02119    0.00219   -0.00291   -0.00592
AFIX  43
H29   2    0.378594    0.386195    0.292764    11.00000   -1.20000
AFIX   0
C30   1    0.538090    0.383876    0.307726    11.00000    0.03931    0.02246 =
         0.01874    0.00246   -0.00206   -0.00479
C31   1    0.627522    0.429538    0.318724    11.00000    0.03700    0.02522 =
         0.02383    0.00151   -0.00196   -0.00499
C32   1    0.619000    0.506586    0.323809    11.00000    0.04022    0.02107 =
         0.02887    0.00184   -0.00533   -0.00593
AFIX  43
H32   2    0.679098    0.536575    0.331445    11.00000   -1.20000
AFIX   0
C33   1    0.568832    0.306493    0.306450    11.00000    0.04103    0.01967 =
         0.01905    0.00128    0.00067   -0.00627
C34   1    0.419195    0.237736    0.334989    11.00000    0.05312    0.03269 =
         0.04838   -0.00213    0.01839   -0.01399
AFIX 137
H34A  2    0.367012    0.278113    0.332616    11.00000   -1.50000
H34B  2    0.451153    0.237748    0.370278    11.00000   -1.50000
H34C  2    0.384262    0.189624    0.328728    11.00000   -1.50000
AFIX   0
C35   1    0.673418    0.294327    0.314974    11.00000    0.03851    0.02104 =
         0.02308    0.00179   -0.00104   -0.00408
C36   1    0.734623    0.223872    0.319775    11.00000    0.03721    0.02307 =
         0.02404   -0.00021   -0.00445   -0.00306
C37   1    0.723560    0.088821    0.334807    11.00000    0.03734    0.02221 =
         0.02467   -0.00029    0.00351    0.00101
AFIX  13
H37   2    0.781589    0.079322    0.308808    11.00000   -1.20000
AFIX   0
C38   1    0.637141    0.031412    0.326662    11.00000    0.04305    0.02222 =
         0.01965    0.00038    0.00375    0.00009
C39   1    0.769531    0.084058    0.391685    11.00000    0.03672    0.02541 =
         0.02549    0.00140    0.00267    0.00287
AFIX  23
H39A  2    0.832875    0.116306    0.394713    11.00000   -1.20000
H39B  2    0.790522    0.031952    0.399737    11.00000   -1.20000
AFIX   0
C41   1    0.708692    0.075149    0.502866    11.00000    0.04088    0.02450 =
         0.02148    0.00032    0.00315    0.00341
C42   1    0.678944   -0.008567    0.508528    11.00000    0.03259    0.02444 =
         0.03046    0.00086    0.00181    0.00222
C43   1    0.645372   -0.053077    0.466773    11.00000    0.03909    0.02832 =
         0.03103    0.00119   -0.00172   -0.00051
AFIX  43
H43   2    0.643537   -0.032774    0.432084    11.00000   -1.20000
AFIX   0
C44   1    0.614328   -0.126997    0.474853    11.00000    0.04248    0.03080 =
         0.04553   -0.00439   -0.00354   -0.00713
AFIX  43
H44   2    0.591591   -0.156470    0.445751    11.00000   -1.20000
AFIX   0
C45   1    0.616480   -0.157716    0.525176    11.00000    0.03698    0.02715 =
         0.05271    0.00635    0.00263   -0.00273
AFIX  43
H45   2    0.595632   -0.208131    0.530805    11.00000   -1.20000
AFIX   0
C46   1    0.649327   -0.113957    0.566862    11.00000    0.04193    0.03360 =
         0.04020    0.01149    0.00677    0.00242
AFIX  43
H46   2    0.651928   -0.134662    0.601420    11.00000   -1.20000
AFIX   0
C47   1    0.678726   -0.039869    0.559006    11.00000    0.04288    0.02815 =
         0.03072    0.00157    0.00345    0.00070
AFIX  43
H47   2    0.698950   -0.010152    0.588446    11.00000   -1.20000
AFIX   0
C48   1    0.635419    0.119075    0.540596    11.00000    0.05081    0.02319 =
         0.02904    0.00126    0.01180    0.00116
C49   1    0.526383    0.111620    0.534457    11.00000    0.04769    0.03603 =
         0.03970    0.00382    0.01153    0.00722
AFIX  43
H49   2    0.499204    0.078641    0.508339    11.00000   -1.20000
AFIX   0
C50   1    0.457401    0.151704    0.565971    11.00000    0.06019    0.04593 =
         0.06422    0.00903    0.02986    0.01099
AFIX  43
H50   2    0.383187    0.146459    0.561489    11.00000   -1.20000
AFIX   0
C51   1    0.497087    0.199398    0.603989    11.00000    0.08775    0.03984 =
         0.07472   -0.00769    0.05112    0.00996
AFIX  43
H51   2    0.450100    0.228086    0.625138    11.00000   -1.20000
AFIX   0
C52   1    0.602708    0.205398    0.611213    11.00000    0.09711    0.04904 =
         0.05439   -0.02331    0.03818   -0.01124
AFIX  43
H52   2    0.629031    0.237472    0.638102    11.00000   -1.20000
AFIX   0
C53   1    0.673258    0.165619    0.580114    11.00000    0.06794    0.03862 =
         0.03864   -0.01169    0.01965   -0.00788
AFIX  43
H53   2    0.747209    0.170234    0.585856    11.00000   -1.20000
AFIX   0
C54   1    0.825067    0.092734    0.514300    11.00000    0.04224    0.02665 =
         0.02111   -0.00253    0.00276   -0.00116
C55   1    0.863844    0.164856    0.504704    11.00000    0.04857    0.02789 =
         0.03391    0.00205    0.00274   -0.00315
AFIX  43
H55   2    0.821404    0.199712    0.485914    11.00000   -1.20000
AFIX   0
C56   1    0.963143    0.186051    0.522216    11.00000    0.05245    0.03804 =
         0.03601   -0.00290    0.00554   -0.00962
AFIX  43
H56   2    0.987862    0.235368    0.515714    11.00000   -1.20000
AFIX   0
C57   1    1.026333    0.136008    0.549029    11.00000    0.04272    0.04732 =
         0.03346   -0.00619    0.00206   -0.00751
AFIX  43
H57   2    1.093297    0.151126    0.562275    11.00000   -1.20000
AFIX   0
C58   1    0.991128    0.063494    0.556437    11.00000    0.04254    0.04564 =
         0.02781   -0.00087   -0.00196    0.00100
AFIX  43
H58   2    1.035641    0.028200    0.573544    11.00000   -1.20000
AFIX   0
C59   1    0.891635    0.041666    0.539197    11.00000    0.04222    0.02826 =
         0.02662   -0.00137    0.00091   -0.00128
AFIX  43
H59   2    0.868801   -0.008407    0.544409    11.00000   -1.20000
AFIX   0
O9    4   -0.017815    0.248036    0.215552    10.80000    0.11472    0.18452 =
         0.31190   -0.09777    0.00365   -0.02388
AFIX  87
H9A   2   -0.083349    0.240527    0.216629    10.80000   -1.50000
AFIX   0
C61   1    0.003364    0.316987    0.233396    10.80000    0.09438    0.08210 =
         0.11540   -0.03252   -0.02606    0.00918
AFIX  23
H61A  2   -0.034802    0.322528    0.267338    10.80000   -1.20000
H61B  2   -0.029877    0.352358    0.208292    10.80000   -1.20000
AFIX   0
C62   1    0.106880    0.342652    0.242031    10.80000    0.07941    0.10967 =
         0.15839    0.04521    0.04870    0.00225
F1    6    0.113569    0.405938    0.267355    10.80000    0.20569    0.15793 =
         0.28734    0.05205   -0.12643   -0.11296
F2    6    0.183703    0.303979    0.254659    10.80000    0.09678    0.34136 =
         0.12825    0.06635    0.04029    0.09890
F3    6    0.130962    0.351283    0.185633    10.80000    0.31353    0.34144 =
         0.15437   -0.02009    0.01941   -0.23474
PART    1
O10   4    0.441633    0.394967    0.755452    10.50000    0.06330    0.08159 =
         0.10203   -0.01247   -0.00920   -0.00184
AFIX  87
H10A  2    0.399336    0.359290    0.759867    10.50000   -1.50000
AFIX   0
C71   1    0.527928    0.370936    0.722650    10.50000    0.08990    0.08692 =
         0.10772   -0.03419   -0.01520    0.00086
AFIX  23
H71A  2    0.499458    0.352843    0.688514    10.50000   -1.20000
H71B  2    0.564248    0.328490    0.740018    10.50000   -1.20000
AFIX   0
C72   1    0.605127    0.430416    0.712434    10.50000    0.10018    0.10101 =
         0.06313    0.00066    0.01523   -0.00755
F4    6    0.632045    0.472213    0.753369    10.50000    0.08850    0.14422 =
         0.07973   -0.04305    0.02035   -0.06913
F5    6    0.571253    0.483259    0.680838    10.50000    0.23779    0.40227 =
         0.08332    0.12117    0.06873    0.19062
F6    6    0.691676    0.405631    0.691459    10.50000    0.13874    0.12549 =
         0.13252    0.00914    0.05465    0.02826
PART    2
O10A  4    0.649479    0.343441    0.725842    10.30000    0.09507    0.09156 =
         0.10168   -0.01477   -0.04621    0.02268
AFIX  87
H10B  2    0.698129    0.323355    0.708250    10.30000   -1.50000
AFIX   0
C71A  1    0.582247    0.389523    0.690134    10.30000    0.10660    0.07396 =
         0.07474    0.00407    0.02778    0.00132
AFIX  23
H71C  2    0.617119    0.391129    0.655117    10.30000   -1.20000
H71D  2    0.514150    0.363030    0.685445    10.30000   -1.20000
AFIX   0
C72A  1    0.560838    0.459140    0.704195    10.30000    0.09836    0.05407 =
         0.08956   -0.01250   -0.02719   -0.01640
F4A   6    0.630578    0.485928    0.718291    10.30000    0.21481    0.24515 =
         0.24608   -0.01127    0.00315   -0.08123
F5A   6    0.500242    0.494903    0.676548    10.30000    0.13244    0.08029 =
         0.07217    0.02712   -0.00063    0.00924
F6A   6    0.477568    0.446111    0.748274    10.30000    0.13780    0.09831 =
         0.10125    0.02822    0.03247    0.00467
PART    0
HKLF    4


REM  shelxt_a.res in P2(1)2(1)2(1)
REM R1 =  0.0378 for   10789 Fo > 4sig(Fo)  and  0.0404 for all   11343 data
REM    832 parameters refined using     40 restraints

END

WGHT      0.0513      2.0841

REM Highest difference peak  0.486,  deepest hole -0.345,  1-sigma level  0.046
Q1    1   0.1376  0.3841  0.2606  11.00000  0.05    0.49
Q2    1   0.0707  0.4230  0.2965  11.00000  0.05    0.39
Q3    1   0.1185  0.4147  0.2464  11.00000  0.05    0.33
Q4    1   0.1475  0.3243  0.2320  11.00000  0.05    0.30
Q5    1   0.6893  0.4242  0.7247  11.00000  0.05    0.29
Q6    1   0.6127  0.5205  0.7199  11.00000  0.05    0.28
Q7    1   0.5128  0.3921  0.6766  11.00000  0.05    0.27
Q8    1   0.0880  0.3611  0.2224  11.00000  0.05    0.25
Q9    1   0.4666  0.3983  0.7086  11.00000  0.05    0.24
Q10   1   0.1750  0.2726  0.2582  11.00000  0.05    0.22
;
_shelx_res_checksum              39014

_exptl_crystal_recrystallization_method 
'Re-crystallisation from solvent: acetone, trifluoroethanol'
